# Supplementary material for: Effect of Agricultural Beneficial Microbes on the Degradability of Polylactic Acid Film in the Farmland Environment
Source: Polymers (Basel). 2026 Jan 13;18(2):212. doi: 10.3390/polym18020212 (PMC12846219; doi:10.3390/polym18020212)
Supplement: Supplementary file 1 [file polymers-18-00212-s001.zip]

Archive with 1 entries (1 files):
- polymers-4066776-supplementary.pdf
